# Supplementary material for: Genetic relationships among seven sections of genus Arachis studied by using SSR markers
Source: BMC Plant Biol. 2010 Jan 20;10:15. doi: 10.1186/1471-2229-10-15 (PMC2826335; doi:10.1186/1471-2229-10-15)
Supplement: Additional file 1 — Transferability of the primer pairs tested to species belonging to different sections of Arachis. The data provides percentage transferability of each SSR primer pair to different sections of Arachis. [file 1471-2229-10-15-S1.XLS]

## Sheet: Sheet1
Additional file 1: Transferability of the the primer pairs tested to species belonging to different sections of Arachis
			% Transferability of each primer to different sections of genus Arachis
S.N.	Marker	Section (Number of accessions tested)
		Arachis (53)	Caulorrhizae (4)	Erectoides (7)	Heteranthae (17)	Procumbentes (12)	Triseminatae (2)	Extranervosae (1)
1	IPAHM 23	73.5849	0	85.7143	5.88235	25	0	0
2	IPAHM 41	81.1321	100	100	88.2353	83.3333	100	100
3	IPAHM 75	100	100	100	94.1176	100	50	100
4	IPAHM 79	98.1132	100	100	76.4706	91.6667	50	100
5	IPAHM 82	98.1132	100	57.1429	64.7059	83.3333	50	100
6	IPAHM 91	100	100	100	76.4706	75	0	0
7	IPAHM 92	94.3396	100	100	58.8235	100	50	0
8	IPAHM 93	69.8113	0	0	0	25	0	0
9	IPAHM 97	94.3396	75	71.4286	82.3529	91.6667	50	100
10	IPAHM 103	94.3396	100	100	58.8235	91.6667	0	0
11	IPAHM 105	100	100	100	52.9412	100	0	100
12	IPAHM 108	60.3774	0	14.2857	0	75	0	0
13	IPAHM 109	88.6792	100	100	41.1765	83.3333	0	100
14	IPAHM 111	86.7925	50	100	11.7647	83.3333	0	0
15	IPAHM 117	98.1132	100	100	76.4706	100	50	100
16	IPAHM 121	86.7925	75	57.1429	52.9412	91.6667	100	0
17	IPAHM 123	90.566	0	71.4286	23.5294	83.3333	0	0
18	IPAHM 129	88.6792	100	100	94.1176	91.6667	100	100
19	IPAHM 130	98.1132	100	42.8571	94.1176	41.6667	50	100
20	IPAHM 132	43.3962	25	71.4286	11.7647	41.6667	50	0
21	IPAHM 136	88.6792	50	42.8571	41.1765	50	50	100
22	IPAHM 161	54.717	0	57.1429	23.5294	58.3333	50	100
23	IPAHM 164	100	100	100	100	100	100	100
24	IPAHM 165	100	100	100	100	100	100	100
25	IPAHM 166	30.1887	0	14.2857	5.88235	16.6667	50	0
26	IPAHM 167	39.6226	0	0	8.33	0	0	0
27	IPAHM 171a	98.1132	75	100	100	91.6667	100	0
28	IPAHM 171c	100	100	100	94.1176	100	100	100
29	IPAHM 176	98.1132	0	100	11.7647	91.6667	0	0
30	IPAHM 177	88.6792	75	100	76.4706	75	50	100
31	IPAHM 183	90.566	25	57.1429	76.4706	100	50	100
32	IPAHM 229	94.3396	100	100	70.5882	100	50	100
33	IPAHM 245	96.2264	25	85.7143	52.9412	91.6667	100	100
34	IPAHM 272	92.4528	50	100	11.7647	100	0	0
35	IPAHM 273	96.2264	100	100	52.9412	100	50	100
36	IPAHM 282	94.3396	100	100	29.4118	91.6667	50	100
37	IPAHM 283	98.1132	25	100	100	91.6667	100	100
38	IPAHM 287	98.1132	0	14.2857	5.88235	33.3333	0	0
39	IPAHM 288	98.1132	75	100	41.1765	75	50	0
40	IPAHM 290	41.5094	0	0	0	0	0	0
41	IPAHM 293	22.6415	0	14.2857	23.5294	8.33333	100	100
42	IPAHM 297	83.0189	0	28.5714	64.7059	33.3333	50	100
43	IPAHM 320	94.3396	75	100	100	100	100	100
44	IPAHM 324	100	75	71.4286	64.7059	75	100	100
45	IPAHM 330	62.2642	0	100	52.9412	58.3333	100	0
46	IPAHM 333	96.2264	0	100	41.1765	100	100	0
47	IPAHM 334	41.5094	0	0	0	0	0	0
48	IPAHM 335a	49.0566	0	71.4286	0	66.6667	0	0
49	IPAHM 335b	66.0377	100	85.7143	47.0588	66.6667	0	0
50	IPAHM 342	22.6415	0	0	8.33	0	0	0
51	IPAHM 352	33.9623	0	0	5.88235	0	0	0
52	IPAHM 354	24.5283	0	0	5.88235	0	0	0
53	IPAHM 357	100	100	100	70.5882	91.6667	100	100
54	IPAHM 372	98.1132	100	100	100	100	100	100
55	IPAHM 373	37.7358	0	0	0	0	0	0
56	IPAHM 375	35.8491	25	42.8571	0	0	0	0
57	IPAHM 377	100	25	100	58.8235	100	100	0
58	IPAHM 395	100	100	100	88.2353	100	100	100
59	IPAHM 406	92.4528	100	42.8571	58.8235	58.3333	50	100
60	IPAHM 407a	100	100	100	100	100	100	100
61	IPAHM 407c	62.2642	100	85.7143	76.4706	75	100	0
62	IPAHM 409	100	100	100	100	100	100	100
63	IPAHM 414	92.4528	100	100	76.4706	100	0	100
64	IPAHM 451	28.3019	0	0	5.88235	0	0	0
65	IPAHM 455	39.6226	0	0	0	0	0	0
66	IPAHM 461	33.9623	0	0	0	0	0	0
67	IPAHM 466	96.2264	100	100	23.5294	100	50	100
68	IPAHM 468	88.6792	75	85.7143	88.2353	91.6667	100	100
69	IPAHM 474	100	100	100	94.1176	100	50	100
70	IPAHM 475	67.9245	100	85.7143	35.2941	91.6667	100	100
71	IPAHM 509	50.9434	0	14.28	0	0	0	0
72	IPAHM 524	96.2264	75	100	94.1176	91.6667	100	100
73	IPAHM 526	100	100	100	88.2353	100	50	100
74	IPAHM 530	100	100	100	100	100	100	0
75	IPAHM 531	96.2264	0	71.4286	0	91.6667	0	0
76	IPAHM 540	90.566	0	71.4286	17.6471	83.3333	0	0
77	IPAHM 606	94.3396	75	100	17.6471	100	0	0
78	IPAHM 659	100	100	100	100	100	100	100
79	IPAHM 684	83.0189	50	14.2857	0	25	0	0
80	IPAHM 695	98.1132	100	100	88.2353	83.3333	100	100
81	IPAHM 716	100	100	100	52.9412	100	0	0
82	IPAHM 718	50.9434	25	14.2857	0	0	0	0
83	01_Chaet_matK	81.1321	100	85.7143	35.2941	83.3333	50	100
84	04_Dal_PHYA	100	100	100	94.1176	100	50	100
85	09_Lup_CycB	100	100	100	94.1176	100	50	100
86	11_Lup_ACS5	100	100	100	94.1176	100	50	100
87	12_Lup_ACS2	100	100	100	88.2353	100	100	100
88	16_Lup_LIN01	83.0189	100	71.4286	82.3529	75	0	100
89	19_Lup_LIN01	56.6038	25	0	70.5882	41.6667	0	0
90	21_Lup_LIN01	52.8302	25	42.8571	58.8235	58.3333	0	0
91	24_Lup_LIN01	81.1321	100	100	29.4118	66.6667	50	0
92	28_Lup_LIN01	94.3396	100	100	88.2353	16.6667	0	100
93	34_Lup_app	98.1132	100	100	88.2353	100	50	100
94	63_Stylo_IGS	100	100	100	70.5882	50	0	0
95	66_Stylo_SSR4-5	98.1132	100	100	94.1176	91.6667	50	100
96	68_Stylo_SSR1-24	88.6792	100	100	82.3529	91.6667	50	0
97	69_Stylo_IGS	86.7925	100	85.7143	70.5882	75	50	100
98	76_Stylo_IGS	98.1132	100	100	94.1176	100	50	100
99	77_Stylo_shst2	73.5849	0	85.7143	5.88235	83.3333	0	0
100	78_Ades_trnL	77.3585	75	85.7143	94.1176	91.6667	50	100
101	79_Amor_Gpp	75.4717	0	57.1429	29.4118	100	0	100
Average		81.3749	60.8911	72.8429	53.2809	70.7096	44.0594	53.4653
Total no. of primers transferable		101	73	89	88	88	61	54
Note: Average transferability (%) is not exactly in accordance to the number of primers transferable to different sections as some missing data was observed with several primer pairs in accessions of different sections.
