# Supplementary material for: Genetic relationships among seven sections of genus Arachis studied by using SSR markers
Source: BMC Plant Biol. 2010 Jan 20;10:15. doi: 10.1186/1471-2229-10-15 (PMC2826335; doi:10.1186/1471-2229-10-15)
Supplement: Additional file 2 — Species and section specific alleles amplified by microsatellites. The data provides the number of specific alleles amplified by different primer pairs in each species and different sections of Arachis studied. [file 1471-2229-10-15-S2.XLS]

## Sheet: Sheet1
Additional file 2: Species and section specific alleles amplified by microsatellites
Section	Species	Loci and number of specific alleles
		IPAHM 75	IPAHM 82	IPAHM 97	IPAHM 109	IPAHM 117	IPAHM 121	IPAHM 136	IPAHM 161	IPAHM 164	IPAHM 171c	IPAHM 176	IPAHM 177	IPAHM 183	IPAHM 272	IPAHM 297	IPAHM 320	IPAHM 324	IPAHM 330	IPAHM 335b	IPAHM 377	IPAHM 395	IPAHM 407c	IPAHM 409	IPAHM 475	IPAHM 531	IPAHM 606	IPAHM 684	IPAHM 718	4_Dal_PHYA	09_Lup_CycB	12_Lup_ACS2	19_Lup_LIN1	24_Lup_LIN1	28_Lup_LIN1	34_Lup_APP	63_Stylo_IGS	66_Stylo_SSR45	68_Stylo_SSR124	78_Ades_trnL	Alleles specific to species	Alleles specific to sections
Arachis	A. benensis		1	1				1								1																									4
	A. cardenasii				1	1																			2												1				5
	A. correntina																																			1					1
	A. decora													1									2	1			1		1		1	1									8
	A. diogoi																																								0
	A. duranensis															1						3									1		2								7
	A. kempff-mercadoi																																								0
	A. kuhlmannii		1													1																									2
	A. palustris														1																	1									2
	A. stenosperma									1		1			1	1																									4
	A. villosa																	1						1																	2
	A. batizocoi																																	1					1		2
	A. hoehnei															1															1	3									5
	A. ipaënsis																																								0
	A. magna																																	1							1
	A. valida															1																				1					2
	A. monticola																																								0
	A. glandulifera					1																									1			1							3	48
Caulorrhizae	A. pintoi	1			1															1				2															2		7	7
Erectoides	A. hermannii																																								0
	A. major																															1									1
	A. paraguariensis																2								1										1					3	7
	A. stenophylla																1		1																1						3	11
Heteranthae	A. dardani				1														1		1									1				1	1						6
	A. sylvestris		1								2																				2			1		2					8
	A. pusilla		1				2		1		2			3		1							1								2	2									15	29
Procumbentes	A. appressipila																														1										1
	A. chiquitana								1													1																			2
	A. kretschmeri																																								0
	A. matiensis																											1													1
	A. subcoriacea																																								0
	A. rigonii		1																																						1
	A. Vallsii												1													1													1		3	8
Triseminatae	A. triseminata																						1										1	1							3	3
Extranervosae	A. villosulicarpa		1																																	1		1			3	3
Alleles specific per locus		1	6	1	3	2	2	1	2	1	4	1	1	4	2	7	3	1	2	1	1	4	4	4	3	1	1	1	1	1	9	8	3	6	3	5	1	1	4	3	109	109
