# Supplementary material for: Genetic relationships among seven sections of genus Arachis studied by using SSR markers
Source: BMC Plant Biol. 2010 Jan 20;10:15. doi: 10.1186/1471-2229-10-15 (PMC2826335; doi:10.1186/1471-2229-10-15)
Supplement: Additional file 3 — Genetic distances between the tetraploid Arachis species and their diploid wild relatives. The data provides information on genetic distances between all A, B-genome species studied and AB-genome species (A. hypogaea and A. monticola). [file 1471-2229-10-15-S3.XLS]

## Sheet: Sheet1
Additional file 3: Genetic distances between the tetraploid Arachis species and their diploid wild relatives
				To A. hypogaea		To A.monticola
S.No	Accession	Species	Genome	Distance	Rank	Distance	Rank
1	ICG 13214	A. benensis	A	0.146061	22	0.13959	18
2	ICG 8216	A. cardenasii	A	0.142859	20	0.14577	23
3	ICG 11558	A. cardenasii	A	0.13347	14	0.12889	12
4	ICG 11566	A. cardenasii	A	0.134063	15	0.13229	13
5	ICG 15176	A. cardenasii	A	0.140478	17	0.13677	16
6	ICG 15175	A. cardenasii	A	0.1298	7	0.12874	11
7	ICG 13165	A. cardenasii	A	0.119588	4	0.11435	4
8	ICG 8918	A. correntina	A	0.147137	23	0.14149	21
9	ICG 14934	A. decora	A	0.142493	19	0.14286	22
10	ICG 14945	A. decora	A	0.138668	17	0.1401	20
11	ICG 14946	A. decora	A	0.133085	13	0.13626	15
12	ICG 8962	A. diogoi	A	0.115376	2	0.10762	1
13	ICG 8200	A. duranensis	A	0.114153	1	0.11211	3
14	ICG 8203	A. duranensis	A	0.141536	18	0.13494	14
15	ICG 8204	A. duranensis	A	0.117543	3	0.11111	2
16	ICG 8205	A. duranensis	A	0.129773	7	0.12667	9
17	ICG 8164	A. kempff-mercadoi	A	0.125897	5	0.12	6
18	ICG 14864	A. kuhlamannii	A	0.145223	21	0.14	19
19	ICG 15144	A. kuhlamannii	A	0.123415	4	0.1165	5
20	ICG 15143	A. palustris	A	0.135802	16	0.1393	17
21	ICG 8137	A. stenosperma	A	0.130487	9	0.12222	7
22	ICG 13171	A. stenosperma	A	0.131635	12	0.12673	9
23	ICG 13172	A. stenosperma	A	0.128298	6	0.12	6
24	ICG 13187	A. stenosperma	A	0.13109	11	0.12444	8
25	ICG 13223	A. stenosperma	A	0.133489	14	0.12889	12
26	ICG 13244	A. stenosperma	A	0.130093	8	0.12222	7
27	ICG 13259	A. villosa	A	0.130659	10	0.12776	10
S.No	Accession	Species	Genome	Distance	Rank	Distance	Rank
1	ICG 8209	A. batizocoi	B	0.11236	3	0.10222	3
2	ICG 8210	A. batizocoi	B	0.119987	6	0.11435	6
3	ICG 8211	A. batizocoi	B	0.104072	2	0.09931	2
4	ICG 8958	A. batizocoi	B	0.114249	5	0.10855	4
5	ICG 13160	A. batizocoi	B	0.125994	7	0.12048	7
6	ICG 13228	A. hoehnei	B	0.146155	12	0.14617	12
7	ICG 13229	A. hoehnei	B	0.132516	9	0.12558	8
8	ICG 8190	A. hoehnei	B	0.137765	11	0.13285	11
9	ICG 8206	A. ipaënsis	B	0.0833191	1	0.07919	1
10	ICG 8960	A. magna	B	0.113375	4	0.11312	5
11	ICG 8193	A. valida	B	0.135435	10	0.12997	9
12	ICG 13230	A. valida	B	0.130214	8	0.13122	10
