# Supplementary material for: Genetic relationships among seven sections of genus Arachis studied by using SSR markers
Source: BMC Plant Biol. 2010 Jan 20;10:15. doi: 10.1186/1471-2229-10-15 (PMC2826335; doi:10.1186/1471-2229-10-15)
Supplement: Additional file 4 — List of 96 Arachis accessions representing 36 species and 7 sections analyzed. The data provides information on the accessions used in SSR analysis, their ploidy level, genome composition, species and sections to which they belong to and their geographic origin. [file 1471-2229-10-15-S4.XLS]

## Sheet: Sheet1
Additional file 4. List of 96 Arachis accessions representing 36 species and 7 sections analyzed
Section	Species	Ploidy	Genome	Accession number	Origin geographic code	Region	No. of primers amplified (%)
Arachis	A. benensis	2n=20	A	ICG 13214	Bolivia	South America	77 (76.24)
	A. cardenasii	2n=20	A	ICG 8216	Bolivia	South America	61 (60.40)
	A. cardenasii	2n=20	A	ICG 11558	Bolivia	South America	74 (73.27)
	A. cardenasii	2n=20	A	ICG 11566	Bolivia	South America	77 (76.24)
	A. cardenasii	2n=20	A	ICG 15176	Bolivia	South America	77 (76.24)
	A. cardenasii	2n=20	A	ICG 15175	Bolivia	South America	80 (79.21)
	A. cardenasii	2n=20	A	ICG 13165	Bolivia	South America	73 (72.28)
	A. correntina	2n=20	A	ICG 8918	Argentina	South America	73 (72.28)
	A. decora	2n=18	A	ICG 14934	Brazil	South America	76 (75.25)
	A. decora	2n=18	A	ICG 14945	Brazil	South America	79 (78.22)
	A. decora	2n=18	A	ICG 14946	Brazil	South America	75 (74.26)
	A. diogoi	2n=20	A	ICG 8962	Paraguay	South America	80 (79.21)
	A. duranensis	2n=20	A	ICG 8200	Argentina	South America	85 (84.16)
	A. duranensis	2n=20	A	ICG 8203	Bolivia	South America	78 (77.23)
	A. duranensis	2n=20	A	ICG 8204	Bolivia	South America	78 (77.23)
	A. duranensis	2n=20	A	ICG 8205	Bolivia	South America	73 (72.28)
	A. kempff-mercadoi	2n=20	A	ICG 8164	Bolivia	South America	80 (79.21)
	A. kuhlmannii	2n=20	A	ICG 14864	Brazil	South America	79 (78.22)
	A. kuhlmannii	2n=20	A	ICG 15144	Brazil	South America	78 (77.23)
	A. palustris	2n=18	A	ICG 15143	Brazil	South America	78 (77.23)
	A. stenosperma	2n=20	A	ICG 8137	Brazil	South America	77 (76.24)
	A. stenosperma	2n=20	A	ICG 13171	Brazil	South America	76 (75.25)
	A. stenosperma	2n=20	A	ICG 13172	Brazil	South America	80 (79.21)
	A. stenosperma	2n=20	A	ICG 13187	Brazil	South America	72 (71.29)
	A. stenosperma	2n=20	A	ICG 13223	Brazil	South America	74 (73.27)
	A. stenosperma	2n=20	A	ICG 13244	Brazil	South America	78 (77.23)
	A. villosa	2n=20	A	ICG 13259	Unknown	Unknown	79 (78.22)
	A. batizocoi	2n=20	B	ICG 8209	Bolivia	South America	85 (84.16)
	A. batizocoi	2n=20	B	ICG 8210	Bolivia	South America	85 (84.16)
	A. batizocoi	2n=20	B	ICG 8211	Bolivia	South America	85 (84.16)
	A. batizocoi	2n=20	B	ICG 8958	Bolivia	South America	85 (84.16)
	A. batizocoi	2n=20	B	ICG 13160	Bolivia	South America	82 (81.19)
	A. hoehnei	2n=20	B	ICG 13228	Brazil	South America	78 (77.23)
	A. hoehnei	2n=20	B	ICG 13229	Brazil	South America	78 (77.23)
	A. hoehnei	2n=20	B	ICG 8190	Brazil	South America	77 (76.24)
	A. ipënsis	2n=20	B	ICG 8206	Bolivia	South America	89 (88.12)
	A. magna	2n=20	B	ICG 8960	Bolivia	South America	82 (81.19)
	A. valida	2n=20	B	ICG 8193	Brazil	South America	71 (70.30)
	A. valida	2n=20	B	ICG 13230	Brazil	South America	87 (86.14)
	A. hypogaea sub sp. fastigiata var. vulgaris	2n=40	AB	ICG 7827	India	South Asia	95 (94.06)
	A. hypogaea sub sp. hypogaea var. hypogaea (runner)	2n=40	AB	ICG 156	India	South Asia	97 (96.04)
	A. hypogaea sub sp. fastigiata var. aequatoriana	2n=40	AB	ICG 12625	Ecuador	South America	94 (93.07)
	A. hypogaea sub sp. fastigiata var. aequatoriana	2n=40	AB	ICG 12719	Ecuador	South America	94 (93.07)
	A. hypogaea sub sp. fastigiata var. fastigiata	2n=40	AB	ICG 9930	Zimbabwe	Southern Africa	96 (96.04)
	A. hypogaea sub sp. fastigiata var. fastigiata	2n=40	AB	ICG 2738	India	South Asia	96 (96.04)
	A. hypogaea sub sp. hypogaea var. hypogaea (bunch)	2n=40	AB	ICG 13942	ICRISAT	South Asia	96 (96.04)
	A. hypogaea sub sp. hypogaea var. hirsuta	2n=40	AB	ICG 15207	Mexico	North America	95 (94.06)
	A. hypogaea sub sp. hypogaea var. hirsuta	2n=40	AB	ICG 15206	Mexico	North America	95 (94.06)
	A. hypogaea sub sp. fastigiata var. peruviana	2n=40	AB	ICG 10044	Peru	South America	95 (94.06)
	A. hypogaea sub sp. fastigiata var. peruviana	2n=40	AB	ICG 7893	Peru	South America	96 (96.04)
	A. monticola	2n=40	AB	ICG 13177	Argentina	South America	94 (93.07)
	A. glandulifera	2n=20	D	ICG 15172	Bolivia	South America	82 (81.19)
	A. glandulifera	2n=20	D	ICG 15174	Bolivia	South America	80 (79.21)
Caulorrhizae	A. pintoi	2n=20	C	V.13643	Unknown	Unknown	58 (57.43)
	A. pintoi	2n=20	C	ICG 14942	Brazil	South America	64 (63.37)
	A. pintoi	2n=20	C	ICG 14900	Brazil	South America	60 (59.41)
	A. pintoi	2n=20	C	ICG 14877	Brazil	South America	64 (63.37)
Erectoides	A. hermannii	2n=20	E	ICG 13251	Brazil	South America	72 (71.29)
	A. major	2n=20	E	ICG 13262	Brazil	South America	75 (74.26)
	A. paraguariensis	2n=20	E	ICG 15149	Brazil	South America	75 (74.26)
	A. paraguariensis	2n=20	E	ICG 13240	Paraguay	South America	68 (67.33)
	A. paraguariensis	2n=20	E	ICG 8970	Paraguay	South America	78 (77.23)
	A. paraguariensis	2n=20	E	ICG 8130	Paraguay	South America	71 (70.30)
	A. stenophylla	2n=20	E	ICG 13180	Brazil	South America	75 (74.26)
Heteranthae	A. dardani	2n=20	H	ICG 14935	Brazil	South America	52 (51.49)
	A. dardani	2n=20	H	ICG 14936	Brazil	South America	57 (56.44)
	A. dardani	2n=20	H	ICG 14924	Brazil	South America	43 (42.57)
	A. dardani	2n=20	H	ICG 13227	Brazil	South America	57 (56.44)
	A. dardani	2n=20	H	ICG 13247	Brazil	South America	58 (57.43)
	A. dardani	2n=20	H	ICG 14954	Brazil	South America	56 (55.45)
	A. sylvestris	2n=20	H	ICG 14915	Brazil	South America	61 (60.40)
	A. sylvestris	2n=20	H	ICG 13254	Brazil	South America	23 (22.77)
	A. sylvestris	2n=20	H	ICG 13239	Brazil	South America	57 (56.44)
	A. sylvestris	2n=20	H	ICG 15148	Brazil	South America	57 (56.44)
	A. sylvestris	2n=20	H	ICG 15163	Brazil	South America	52 (51.49)
	A. sylvestris	2n=20	H	ICG 15164	Brazil	South America	61 (60.40)
	A. pusilla	2n=20	H	ICG 14943	Brazil	South America	58 (57.43)
	A. pusilla	2n=20	H	ICG 14908	Brazil	South America	57 (56.44)
	A. pusilla	2n=20	H	ICG 14909	Brazil	South America	55 (54.46)
	A. pusilla	2n=20	H	ICG 14905	Brazil	South America	49 (48.51)
	A. pusilla	2n=20	H	ICG 15170	Brazil	South America	57 (56.44)
Procumbentes	A. appressipila	2n=20	P	ICG 8127	Brazil	South America	71 (70.30)
	A. appressipila	2n=20	P	ICG 14860	Brazil	South America	70 (69.31)
	A. appressipila	2n=20	P	ICG 15158	Brazil	South America	74 (73.27)
	A. chiquitana	2n=20	P	ICG 13241	Bolivia	South America	75 (74.26)
	A. chiquitana	2n=20	P	ICG 11560	Bolivia	South America	68 (67.33)
	A. kretschmeri	2n=20	P	ICG 14926	Brazil	South America	71 (70.30)
	A. matiensis	2n=20	P	ICG 11557	Bolivia	South America	69 (68.32)
	A. matiensis	2n=20	P	ICG 13162	Bolivia	South America	70 (69.31)
	A. matiensis	2n=20	P	ICG 14869	Brazil	South America	71 (70.30)
	A. subcoriacea	2n=20	P	ICG 15156	Brazil	South America	73 (72.28)
	A. rigonii	2n=20	P	ICG 8904	Bolivia	South America	73 (72.28)
	A. vallsii	2n=20	P	ICG 13246	Brazil	South America	68 (67.33)
Triseminatae	A. triseminata	2n=20	T	ICG 14875	Brazil	South America	31 (30.69)
	A. triseminata	2n=20	T	ICG 14910	Brazil	South America	57 (56.44)
Extranervosae	A. villosulicarpa	2n=20	EX	V.8816	Unknown	Unknown	54 (53.47)
