# Supplementary material for: Genetic relationships among seven sections of genus Arachis studied by using SSR markers
Source: BMC Plant Biol. 2010 Jan 20;10:15. doi: 10.1186/1471-2229-10-15 (PMC2826335; doi:10.1186/1471-2229-10-15)
Supplement: Additional file 5 — List of 101 SSR markers used to test transferability rates. The data provides information about SSR primers used in the study like their source, repeat type, sequence information, and amplification product size. [file 1471-2229-10-15-S5.XLS]

## Sheet: Sheet1
Additional file 5: List of 101 SSR markers used to test transferability rates
S.No	Primer_ID	Source	Repeat	Forward primer	Reverse primer	Size(bp)
1	IPAHM 23	A. hypogaea	(CA)17(TA)3	F: GTGTCTTTTCGTTCGCGATT	R: CGACTCTTAGGGTGGATTATAGTAAGA	130
2	IPAHM 41	A. hypogaea	(TC)14	F: CTTAATACGCCGCCTCACC	R: TCCTTTTTGGTTTTGGAAGC	400
3	IPAHM 75	A. hypogaea	C6(TC)18	F: ATATGGCATGGGTGTTCATC	R: CCTAAAGCAGCATATTGCATAC	200
4	IPAHM 79	A. hypogaea	(GT)22	F: TCATTGATTAGAGAGTGTTGTGAGG	R: TGTGGAATTGTGAGCGGATA	480
5	IPAHM 82	A. hypogaea	(GA)15	F: CCATATCATAGCCGCCAAGT	R: TACATCCACGATGCAGAAGG	350
6	IPAHM 91	A. hypogaea	(GA)15GGAAGA	F: GGAGAACTCACCGGAATTGA	R: CAAAGCCGTCATTACAACTACAC	200
7	IPAHM 92	A. hypogaea	(GT)11	F: CTTCATGTCTGATTAGCAGAAGGT	R: CCCTGATATGGCCTCTTCAA	200
8	IPAHM 93	A. hypogaea	(CT)15	F: TCCATCGTTAGTGGCACTGT	R: GTCGACTCCTGCCCAATCTA	200
9	IPAHM 97	A. hypogaea	(AC)11(TC)18	F: TCAGCTGTCTCTCTGCTCCA	R: CTCCAAGCAAAAAGTTGAAGG	400
10	IPAHM 103	A. hypogaea	(CA)3(GA)17	F: GCATTCACCACCATAGTCCA	R: TCCTCTGACTTTCCTCCATCA	160
11	IPAHM 105	A. hypogaea	(CT)18	F: CAGAGTTTGGGAATTGATGCT	R: GCCAGATCTGAGCAAGAACC	300
12	IPAHM 108	A. hypogaea	(TC)18	F: CTTGTCAAACTCTGTGACTTAGCA	R: CATGAACAATTACACCCAGTCA	230
13	IPAHM 109	A. hypogaea	(GA)9	F: TGCGAAACTGAAACAACCAG	R: GTAGTGGTGCGTGGGTTTCT	100
14	IPAHM 111	A. hypogaea	(TG)9CG(TG)15	F: TGAACCAGAGATATCTGAAAAGTTG	R: ACCCGTTAGCAACAACCAAA	300
15	IPAHM 117	A. hypogaea	(CT)14	F: CTCAAGAAAACCGCCATCTC	R: TCTCCAACACCATTCTTCCA	195
16	IPAHM 121	A. hypogaea	(CT)19(CA)15	F: GCTATATCCAGACAGCCATCG	R: GAGAAGGGTGGATTGAAGAAGA	180
17	IPAHM 123	A. hypogaea	(GA)18	F: CGGAGACAGAACACAAACCA	R: TACCCTGAGCCTCTCTCTCG	190
18	IPAHM 129	A. hypogaea	(GA)9CAAA(GA)21	F: CGGTGATTGGATAGAATAAGGA	R: GGTCTTCTTCCCACATGTCC	110
19	IPAHM 130	A. hypogaea	(GA)13	F: GAAGGAGACAGATGGAATTGG	R: AGCTTCTGCGTTCTTCCAAC	180
20	IPAHM 132	A. hypogaea	(GA)19GGGA(GGA)2	F: GTTTCAGAGCCTGGGGAATC	R: CCCTCTCTCCACCACTACCA	400
21	IPAHM 136	A. hypogaea	(TC)2(CT)13	F: CCCCTTTCTCCACTACTACCA	R: TTCTCCTAGGGACTCCGATG	300
22	IPAHM 161	A. hypogaea	(GA)16	F: TGCCAATAGAGAGAACACTACCA	R: AATGCCTTAAGCCGATGTTG	220
23	IPAHM 164	A. hypogaea	(GA)20	F: TTGAAAGGGGGTGAATGAAG	R: TGCTTTGTGCTTAATGGAAGG	175
24	IPAHM 165	A. hypogaea	(GA)13	F: CAACACGTTCGCTTCCAGAT	R: TCACTCTCATTTCCGCCATT	220
25	IPAHM 166	A. hypogaea	(CAA)9(TAA)3	F: GGACAATTATGCCCCTCAGC	R: TCCTTCCTCTGAGCTTTTCG	180
26	IPAHM 167	A. hypogaea	(GA)17	F: CACTCCCCATCAAAACTAACAG	R: TTCCTCCTTCCCCAAGAGAT	120
27	IPAHM 171a	A. hypogaea	(TC)7TGTT(TC)9	F: TTGGTTGTTCGTAGCTCTGC	R: AGCACGGCAAACACTAACACT	200
28	IPAHM 171c	A. hypogaea	(GA)16	F: CAACACAAGCCCACAACAAA	R: TCCATCATCACCCTCATCAA	145
29	IPAHM 176	A. hypogaea	(GA)18	F: TTCAGCAAAAACATGCAAGG	R: TGCAATGAGTTATATTCACCTCTCC	200
30	IPAHM 177	A. hypogaea	(CA)11TA(CA)3 (TA)4	F: TCAGCGGAGAAGAAAACTAAGG	R: GAGGTGTTTGGAGAACTAGGATTT	190
31	IPAHM 183	A. hypogaea		-	-	-
32	IPAHM 229	A. hypogaea	(CA)14TA(CA)3	F: TCAGCCTGCGAAACTAAGGT	R: TGGAGAACTAGGATCTCTTTTGTG	140
33	IPAHM 245	A. hypogaea	(GT)13	F: CCCAAGGACCTAGTGACCAA	R: GGACCCTTAGCACATTCCAA	290
34	IPAHM 272	A. hypogaea	(TA)7N(GT)12TA (TG)7	F: TCCACTTTGGAGAAACAGGTG	R: CAAACCCCTGACTCGACCT	300
35	IPAHM 273	A. hypogaea	(TC)8TT(TC)7	F: GATCGTCGCTTCTTTGCTCT	R: CCTTCCTAGAACAGCGATGG	120
36	IPAHM 282	A. hypogaea	(CA)14(TA)5	F: AAGCCTTTGCGAATATAACCA	R: TGCAGGACTTGTATTTTGAGGA	180
37	IPAHM 283	A. hypogaea	(TA)4(TG)26TTG (GT)2	F: GAAGACAAACCCCTCTGCTG	R: TCGGATAGCATGGATGTGAA	120
38	IPAHM 287	A. hypogaea	(TG)16(AG)22	F: TCTAACCCTTCGGTTCATGG	R: TCACTATCCCATCCCTGCTC	200
39	IPAHM 288	A. hypogaea	(GA)4AA(GA)2	F: AAGTGAATTTGGGGATGCTG	R: CTCCACCACTGCCACTATCA	190
40	IPAHM 290	A. hypogaea	(TA)3(CA)3CC(CA)5 (TA)8	F: CCACCGCTGATGTGTAATTGTA	R: GACGTGTAGTTGAAAACAACAGTATCA	300
41	IPAHM 293	A. hypogaea	TTTC(TTCTC)4	F: CACTTCCACTTGCATCTCCA	R: CCATGGCTGCTTTCTAGGAG	250
42	IPAHM 297	A. hypogaea	(TC)18	F: AATGCCAAGCTAGATAGAGTAGTGA	R: CAGCGAATAGAGCAGAAGGA	210
43	IPAHM 320	A. hypogaea	(GA)11	F: ACTTCGCGGGTGATAGAGTG	R: CGTCCCAATATCCCTTCAGA	110
44	IPAHM 324	A. hypogaea	(AC)11	F: ACGGCCAGTGAGCTGAAATA	R: AGTGGGAATTATGGGTAGCTAGG	110
45	IPAHM 330	A. hypogaea	(GT)8GA(GA)3	F: TTCCCGATTGAACCTGAAAC	R: CTGCCATGTAGGAAGGGGTA	210
46	IPAHM 333	A. hypogaea	(TG)15	F: TGAGGGAATGATAGAAGGTGA	R: CATGTGTCCATTGTTACACCA	200
47	IPAHM 334	A. hypogaea	(TC)10	F: TCGAACAGGCTGTGATTCTG	R: TGCTGGAATGGAACTTTGCT	310
48	IPAHM 335a	A. hypogaea	(TC)3(AC)7AT(AC)4	F: TTTTGACGACGTTCAGCTTG	R: CATCGCACATTGATTAACATCAC	180
49	IPAHM 335b	A. hypogaea	(CTCTTT)2CTT(CTTTT)4	F: CCAGGCAGTTTGATTGTGTG	R: GTTCTTCTTAGCGGCAGAGC	210
50	IPAHM 342	A. hypogaea	C16T(TC)9	F: GGCATAAGGCATACACTCAGAA	R: CTCATGCTTTCCTTGGAAAAAG	150
51	IPAHM 352	A. hypogaea	(GA)9GG(GA)8	F: GGCGGGACACTTATCAGAGA	R: TTCCGTGTGACAGAAATACCC	198
52	IPAHM 354	A. hypogaea	(GA)16	F: TCCGAATCAAAATTGGCACT	R: ACCTCTCCCTCTCAAGTTTTTGT	190
53	IPAHM 357	A. hypogaea	(AG)11	F: GCATGCAAAGGAGAAAGCTC	R: GAGTGGATAATGAGGTGAACAAAG	140
54	IPAHM 372	A. hypogaea	(GA)9	F: GCCTTTTGAAATTCCCTTCC	R: TATGCCTCTTCCCCTTCCTT	180
55	IPAHM 373	A. hypogaea	(TTG)6CT(GTT)8	F: CAAGATCTTTCGTACATTCATTCAC	R: CACGCTCTTAGCAATTTCTGG	195
56	IPAHM 375	A. hypogaea	(CA)10(TA)7	F: CGTATGCATTATAAGTGCTCGACAA	R: AATCCGATATCCGCTTCGAC	215
57	IPAHM 377	A. hypogaea	(GA)9	F: AAGATGGAAACGGGAGCTTT	R: TGCAATACTCCCTCGCTTCT	200
58	IPAHM 395	A. hypogaea	(GA)14	F: CAGAGTCAATGGCAGCGTAG	R: TCCTTCCCTCATCTAAAACCAA	395
59	IPAHM 406	A. hypogaea	(GA)9AA(GA)8	F: TGAAAGGGATTGGACCAAAA	R: TGTTGGACAGGATTTCACACA	350
60	IPAHM 407a	A. hypogaea	(TC)7TGTT(TC)9	F: TTGGTTGTTCGTAGCTCTGC	R: AGCACGGCAAACACTAACACT	200
61	IPAHM 407c	A. hypogaea	(GA)17	F: TAACCAACACAAGCCCACAA	R: TCCATCATCACCCTCATCAA	150
62	IPAHM 409	A. hypogaea	(GA)3CAGAGG (GA)3	F: GGAGGGTGGTGTGAGGTAAC	R: ATCCACCGAAATCACAGCTC	130
63	IPAHM 414	A. hypogaea	(CT)2(TC)8TT(TC)8	F: GATCGTCGCTTCTTTGCTCT	R: CCTTCCTAGAACAGCGATGG	120
64	IPAHM 451	A. hypogaea	(TG)11	F: AAAGAGAGGGAGCCCGTAAG	R: CCTGCGGGTAGGGTATATATTG	350
65	IPAHM 455	A. hypogaea	(TA)5(TG)16	F: TGCAGAGACTTGTATTTTGAGG	R: AAGCCTTTGCGAATATAACC	150
66	IPAHM 461	A. hypogaea	(TG)9CG(TG)15	F: TGAACCAGGTATCTGAAAAGTTG	R: TTAACAAACCCGTTAGCAACAA	250
67	IPAHM 466	A. hypogaea	(TG)3CG(TG)7(GA)8	F: AGCCCTTCCTTAAATGGATGTT	R: GAGCAGATTCTGATTTCTGCAA	150
68	IPAHM 468	A. hypogaea	(GA)15	F: GGCTTTTGAAGTTCCCTTCC	R: TATGCCTCTTCCCCTTCCTT	200
69	IPAHM 474	A. hypogaea	(GA)20	F: CAAAGGGGAGCACAAACATAA	R: TCTTCTCACATGTCCAAACCA	200
70	IPAHM 475	A. hypogaea	(GT)7(GA)12	F: GTGATTTCCTGGTTGGTGCT	R: AGCCTCAGCTGGTTTTGCT	300
71	IPAHM 509	A. hypogaea	(CA)25	F: GCCTGCAAAGCTAAGGTTG	R: TGGAGAGTTAGGATTTCTGGCTA	220
72	IPAHM 524	A. hypogaea	(GA)20AA(GA)3	F: GCCATGGATAAGAACCTGAAA	R: CAGTAAGCTGAGCTGGCAGA	300
73	IPAHM 526	A. hypogaea	(GA)16	F: TGAGTCGCGGAGAGAAAAGT	R: TCCATCATTCTCACACATCACA	205
74	IPAHM 530	A. hypogaea	(GA)10AA(GA)16	F: CAACATCTCACTTATCCAATTCGTC	R: TGATGCAATTCACCTTTCCTC	215
75	IPAHM 531	A. hypogaea	(TAC)7	F: TGCCAGGTTGCTGTAACAAA	R: CATACACGCTTTTCCCCTGT	305
76	IPAHM 540	A. hypogaea	(TA)4(TG)12	F: TGGAGAACTAGGATCTCTTTTGTG	R: CCTAACTCAGCCTGCGAAAC	128
77	IPAHM 606	A. hypogaea	(CA)15TA(CA)3 (TA)4	F: CCTAACTCAGCCTGCGAAAC	R: CAGAGGTGTTTGGAGAACTAGGA	100
78	IPAHM 659	A. hypogaea	(GA)18	F: AAGTCACTGGCCAAAACTGC	R: CCCTCGATTTCGACTCAGAC	130
79	IPAHM 684	A. hypogaea	TGTA(TG)10	F: GCCCGAGTTTTGAAGACCTA	R: CAAGGCCTCAACTTCCCTAA	200
80	IPAHM 695	A. hypogaea	(CT)6CG(CT)15(TG)3	F: CCCACATGTGTATGCGTTTT	R: TGCATGCTAAGCCAAGCTAA	300
81	IPAHM 716	A. hypogaea	(GA)8	F: CACTATGCCACGAGCTTCAA	R: ACACACCACAACCACAGAGC	210
82	IPAHM 718	A. hypogaea	(GA)15	F: AGATAGGGGCCGAGCTAGAG	R: ATGCTCCACCCCTTCATTTT	230
83	01_Chaet_matK	Chaetocalyx	(AAATA)2	AGAGAGTCCGTTGATGGGTTT	AAGTTCTGTTGGCAAGATCCA	236
84	04_Dal_PHYA	Dalbergia	(ATG)6	GATTGTCGTGCAAAGCATGT	TGGCTGAACAACATCAGAGC	201
85	09_Lup_CycB	Lupinus	(AAG)4	ATGATATAGCGGTGGCGACT	GGTTCAGCAGCAACATGAGA	199
86	11_Lup_ACS5	Lupinus	(AT)10	TTTTGAGTGCCAAGTTGACG	TGGCCAAGTACTTTTCTGCAC	230
87	12_Lup_ACS2	Lupinus	(TA)7	GGGTGGAAAGCCTATGATGA	TACCCCATGTAGCAGCCTCT	265
88	16_Lup_LIN01	Lupinus	(TA)6	TCCCCACAAAATCCATTCAT	GATGAGTTGGGTGGAGAACAA	184
89	19_Lup_LIN01	Lupinus	(AGA)4	GAACGCGGAGAAGGAGATAA	TGTTTGGGACTCTGCCACTA	200
90	21_Lup_LIN01	Lupinus	(TA)7	CCCTCAATTTTTGATCCCAAT	CCCACACTCCAAAAACCATC	244
91	24_Lup_LIN01	Lupinus	(ATC)4	GAATTCCACCGTAACCTCCA	AGTAACATGCAAAGGCGTTGT	190
92	28_Lup_LIN01	Lupinus	(TTC)6	CCGAACTCCTCCAACTACCA	CAAGAGGGGTGCCATAAGAA	242
93	34_Lup_app	Lupinus	(TA)5	TTGTGTTCGCTGGTCATGTT	TGTCCAAAGCTTGCCTCTCT	211
94	63_Stylo_IGSa	Stylosanthes	(CTTT)3	CAAGTCCCTCTATCCCCAAAA	TCCAAACAAATACTTATGGTTGTTG	185
95	66_Stylo_SSR4-5a	Stylosanthes	(TTTC)3	GGTACATTCTGGCGCATTTT	TGACATGGCCCAGTAAGAAA	148
96	68_Stylo_SSR1-24a	Stylosanthes	(TTTC)3	TGGCCTCTATCTCCCTTGAA	CATCACCAACCAACCAATCA	199
97	69_Stylo_IGSa	Stylosanthes	(CTTT)3	CCAAAAGACCCGCTTAACTTT	GTATTCCAATACATATTCCAACCAAA	186
98	76_Stylo_IGSa	Stylosanthes	(CTTT)3	CAAGTCCCTCTATCCCCAAAA	TCCAAACAAATACTTATGGTTGTTG	187
99	77_Stylo_shst2a	Stylosanthes	(AT)5	CAAACACCAAGTATTCTAACCCTCT	TATTTAAGGTTGCATGACAGGTG	100
100	78_Ades_trnLa	Adesmia	(AT)5	CCTTGCGAATTAGGAAAGGA	TGGAGTGAATGATTTGATCAGTG	224
101	79_Amor_gPP	Amorpha	(CTCTT)3	CCACACCCTCCTCTCAACTC	TTCTCGCTGATTTGGTTCAA	196
